# Supplementary material for: Theoretical Study on Vibrationally Resolved Electronic Spectra of Chiral Nanographenes
Source: Molecules. 2024 Aug 23;29(17):3999. doi: 10.3390/molecules29173999 (PMC11396777; doi:10.3390/molecules29173999)
Supplement: Supplementary file 1 [file molecules-29-03999-s001.zip]

Archive with 1 entries (1 files):
- molecules-3170914-supplementary.pdf
